# Supplementary material for: Development of a genome-scale metabolic model for the lager hybrid yeast S. pastorianus to understand the evolution of metabolic pathways in industrial settings
Source: mSystems. 2024 May 31;9(6):e00429-24. doi: 10.1128/msystems.00429-24 (PMC11237392; doi:10.1128/msystems.00429-24)
Supplement: Table S5 — Essential genes and reactions in SD + 2% glucose medium predicted by iSP_1513 and Yeast8 models. [file msystems.00429-24-s0007.xlsx]

## Sheet: Legend
Table S5: Essential genes and reactions in SD + 2% glucose medium predicted by iSP_1513 and Yeast8 models.

## Sheet: iSP_1513_GeneKO_essentials
Number	Gene	Allele	Reaction ID	Reaction name	Genes of reactions
1	SPGP0CZ01300	CAB3_Seub	r_0906	phosphopantothenoylcysteine decarboxylase	CAB3_Seub;VHS3_Scer;VHS3_Seub;SIS2_Seub
2	SPGP0Y01790	CAB1_Seub	r_0842	pantothenate kinase	CAB1_Seub
3	SPGP0AC00370	PIS1_Seub	r_2461	PI synthase (1-18:1, 2-18:1), ER membrane	PIS1_Seub
3	SPGP0AC00370	PIS1_Seub	r_2454	PI synthase (1-16:0, 2-16:1), ER membrane	PIS1_Seub
3	SPGP0AC00370	PIS1_Seub	r_2460	PI synthase (1-18:0, 2-18:1), ER membrane	PIS1_Seub
3	SPGP0AC00370	PIS1_Seub	r_2459	PI synthase (1-16:1, 2-18:1), ER membrane	PIS1_Seub
3	SPGP0AC00370	PIS1_Seub	r_2458	PI synthase (1-16:0, 2-18:1), ER membrane	PIS1_Seub
3	SPGP0AC00370	PIS1_Seub	r_2457	PI synthase (1-18:1, 2-16:1), ER membrane	PIS1_Seub
3	SPGP0AC00370	PIS1_Seub	r_2455	PI synthase (1-16:1, 2-16:1), ER membrane	PIS1_Seub
3	SPGP0AC00370	PIS1_Seub	r_2456	PI synthase (1-18:0, 2-16:1), ER membrane	PIS1_Seub
4	SPGP0DZ00420	GLN4_Seub	r_0478	glutaminyl-tRNA synthetase	GLN4_Seub
5	SPGP0DZ01890	ALA1_Scer	r_0157	alanyl-tRNA synthetase	ALA1_Scer
6	SPGP0DU00990	FRS1_Seub	r_0852	phenylalanyl-tRNA synthetase	FRS2_Seub;FRS1_Seub
7	SPGP0Y01390	RIB3_Seub	r_0038	3,4-dihydroxy-2-butanone-4-phosphate synthase	RIB3_Seub
8	SPGP0U01150	CDC60_Seub	r_0701	leucyl-tRNA synthetase	CDC60_Seub
9	SPGP0CZ01890	URA6_Seub	r_1072	UMP kinase	URA6_Seub
9	SPGP0CZ01890	URA6_Seub	r_1703	cytidylate kinase (CMP)	URA6_Seub
9	SPGP0CZ01890	URA6_Seub	r_1080	uridylate kinase (dUMP)	URA6_Seub
9	SPGP0CZ01890	URA6_Seub	r_1704	cytidylate kinase (dCMP)	URA6_Seub
9	SPGP0CZ01890	URA6_Seub	r_1073	UMP kinase	URA6_Seub
9	SPGP0CZ01890	URA6_Seub	r_1079	uridylate kinase (dUMP)	URA6_Seub
10	SPGP0U01840	FAS2_Seub	r_2141	fatty-acyl-CoA synthase (n-C18:0CoA)	FAS1_Seub;FAS2_Seub
10	SPGP0U01840	FAS2_Seub	r_2140	fatty-acyl-CoA synthase (n-C16:0CoA)	FAS1_Seub;FAS2_Seub
11	SPGP0Y00690	ADE8_Scer	r_0499	glycinamide ribotide transformylase	ADE8_Scer
12	SPGP0U01270	COX10_Seub	r_0531	Heme O synthase	COX10_Seub
13	SPGP0DU00600	ERG27_Seub	r_0236	C-3 sterol keto reductase (4-methylzymosterol)	ERG27_Seub
13	SPGP0DU00600	ERG27_Seub	r_0237	C-3 sterol keto reductase (zymosterol)	ERG27_Seub
14	SPGP0K02290	CDC21_Scer	r_1045	thymidylate synthase	CDC21_Scer
15	SPGP0Y01080	GUK1_Seub	r_0330	deoxyguanylate kinase (dGMP:ATP)	GUK1_Seub
15	SPGP0Y01080	GUK1_Seub	r_0529	guanylate kinase (GMP:dATP)	GUK1_Seub
15	SPGP0Y01080	GUK1_Seub	r_0528	guanylate kinase	GUK1_Seub
16	SPGP0DD00940	CAB2_Scer	r_0905	phosphopantothenate-cysteine ligase	CAB2_Scer
17	SPGP0CZ02830	SIS2_Seub	r_0906	phosphopantothenoylcysteine decarboxylase	CAB3_Seub;VHS3_Scer;VHS3_Seub;SIS2_Seub
18	SPGP0CZ01480	YNK1_Seub	r_0811	nucleoside-diphosphate kinase (ATP:UDP)	YNK1_Seub
18	SPGP0CZ01480	YNK1_Seub	r_0803	nucleoside diphosphate kinase	YNK1_Seub
18	SPGP0CZ01480	YNK1_Seub	r_0802	nucleoside diphosphate kinase	YNK1_Seub
18	SPGP0CZ01480	YNK1_Seub	r_0795	nucleoside diphosphate kinase	YNK1_Seub
18	SPGP0CZ01480	YNK1_Seub	r_0801	nucleoside diphosphate kinase	YNK1_Seub
18	SPGP0CZ01480	YNK1_Seub	r_0800	nucleoside diphosphate kinase	YNK1_Seub
18	SPGP0CZ01480	YNK1_Seub	r_0796	nucleoside diphosphate kinase	YNK1_Seub
18	SPGP0CZ01480	YNK1_Seub	r_0799	nucleoside diphosphate kinase	YNK1_Seub
18	SPGP0CZ01480	YNK1_Seub	r_0797	nucleoside diphosphate kinase	YNK1_Seub
18	SPGP0CZ01480	YNK1_Seub	r_0798	nucleoside diphosphate kinase	YNK1_Seub
19	SPGP0DU00190	SPE4_Seub	r_1002	spermine synthase	SPE4_Seub
20	SPGP0DZ00480	HEM15_Seub	r_0436	ferrochelatase	HEM15_Seub
21	SPGP0AC01000	DPM1_Seub	r_0361	dolichyl-phosphate D-mannosyltransferase	DPM1_Seub
22	SPGP0DX00170	ERG13_Seub	r_0560	hydroxymethylglutaryl CoA synthase	ERG13_Seub
22	SPGP0DX00170	ERG13_Seub	r_0559	hydroxymethylglutaryl CoA synthase	ERG13_Seub
23	SPGP0DU01410	MEU1_Seub	r_0075	5'-methylthioadenosine phosphorylase	MEU1_Seub
24	SPGP0K00400	ALR1_Scer	r_4592	Mg(2+) transport	HIP1_Scer;ALR1_Scer;HIP1_Seub
24	SPGP0K00400	ALR1_Scer	r_4590	Mn(2+) transport	ALR1_Scer
25	SPGP0AC00420	MRI1_Seub	r_0087	5-methylthioribose-1-phosphate isomerase	MRI1_Seub
26	SPGP0CZ02780	GPT2_Seub	r_2312	dihydroxyacetone phosphate acyltransferase (16:0), ER membrane	GPT2_Seub;SCT1_Seub;SCT1_Scer
26	SPGP0CZ02780	GPT2_Seub	r_2308	glycerol-3-phosphate acyltransferase (16:0), ER membrane	GPT2_Seub;SCT1_Seub;SCT1_Scer
26	SPGP0CZ02780	GPT2_Seub	r_2311	glycerol-3-phosphate acyltransferase (18:1), ER membrane	GPT2_Seub
26	SPGP0CZ02780	GPT2_Seub	r_2309	glycerol-3-phosphate acyltransferase (16:1), ER membrane	GPT2_Seub;SCT1_Seub;SCT1_Scer
26	SPGP0CZ02780	GPT2_Seub	r_2314	dihydroxyacetone phosphate acyltransferase (18:0), ER membrane	GPT2_Seub
26	SPGP0CZ02780	GPT2_Seub	r_2323	dihydroxyacetone phosphate acyltransferase (18:1), lipid particle	GPT2_Seub
26	SPGP0CZ02780	GPT2_Seub	r_2315	dihydroxyacetone phosphate acyltransferase (18:1), ER membrane	GPT2_Seub
26	SPGP0CZ02780	GPT2_Seub	r_2321	dihydroxyacetone phosphate acyltransferase (16:1), lipid particle	GPT2_Seub
26	SPGP0CZ02780	GPT2_Seub	r_2319	glycerol-3-phosphate acyltransferase (18:1), lipid particle	GPT2_Seub
26	SPGP0CZ02780	GPT2_Seub	r_2320	dihydroxyacetone phosphate acyltransferase (16:0), lipid particle	GPT2_Seub
26	SPGP0CZ02780	GPT2_Seub	r_2316	glycerol-3-phosphate acyltransferase (16:0), lipid particle	GPT2_Seub
26	SPGP0CZ02780	GPT2_Seub	r_2317	glycerol-3-phosphate acyltransferase (16:1), lipid particle	GPT2_Seub
26	SPGP0CZ02780	GPT2_Seub	r_2310	glycerol-3-phosphate acyltransferase (18:0), ER membrane	GPT2_Seub
26	SPGP0CZ02780	GPT2_Seub	r_2322	dihydroxyacetone phosphate acyltransferase (18:0), lipid particle	GPT2_Seub
26	SPGP0CZ02780	GPT2_Seub	r_2313	dihydroxyacetone phosphate acyltransferase (16:1), ER membrane	GPT2_Seub;SCT1_Seub;SCT1_Scer
26	SPGP0CZ02780	GPT2_Seub	r_2318	glycerol-3-phosphate acyltransferase (18:0), lipid particle	GPT2_Seub
27	SPGP0CZ00460	FAS1_Seub	r_2141	fatty-acyl-CoA synthase (n-C18:0CoA)	FAS1_Seub;FAS2_Seub
27	SPGP0CZ00460	FAS1_Seub	r_2140	fatty-acyl-CoA synthase (n-C16:0CoA)	FAS1_Seub;FAS2_Seub
28	SPGP0AH01120	SEC53_Seub	r_0902	phosphomannomutase	SEC53_Seub
29	SPGP0CZ02520	GAP1_Seub	r_1190	L-aspartate transport	GAP1_Seub;DIP5_Scer
29	SPGP0CZ02520	GAP1_Seub	r_1184	L-arganine transport	GAP1_Seub;CAN1_Seub;ALP1_Scer;CAN1_Scer
29	SPGP0CZ02520	GAP1_Seub	r_3545	L-serine transport, cytoplasm-ER membrane	GAP1_Seub
29	SPGP0CZ02520	GAP1_Seub	r_1224	L-valine transport	AGP1_Scer;BAP3_Seub;BAP2_Seub;BAP3_Scer;GAP1_Seub;TAT1_Seub;AGP1_Seub;BAP2_Scer;TAT1_Scer
29	SPGP0CZ02520	GAP1_Seub	r_1217	L-serine transport	GAP1_Seub;AGP1_Scer;AGP1_Seub;TMS1_Seub;DIP5_Scer;GNP1_Seub;TMS1_Scer
29	SPGP0CZ02520	GAP1_Seub	r_1223	L-tyrosine transport	AGP1_Scer;BAP3_Seub;BAP2_Seub;BAP3_Scer;GAP1_Seub;TAT2_Seub;TAT1_Seub;AGP1_Seub;BAP2_Scer;TAT1_Scer;TAT2_Scer
29	SPGP0CZ02520	GAP1_Seub	r_1219	L-tryptophan transport	BAP3_Seub;BAP2_Seub;BAP3_Scer;GAP1_Seub;TAT2_Seub;TAT1_Seub;BAP2_Scer;TAT1_Scer;TAT2_Scer
29	SPGP0CZ02520	GAP1_Seub	r_1196	L-glutamate transport	GAP1_Seub;AGP1_Scer;AGP1_Seub;DIP5_Scer
29	SPGP0CZ02520	GAP1_Seub	r_4469	L-Citrulline transport in via proton symport	GAP1_Seub
29	SPGP0CZ02520	GAP1_Seub	r_1213	L-lysine transport	GAP1_Seub;LYP1_Scer
29	SPGP0CZ02520	GAP1_Seub	r_1218	L-threonine transport	GAP1_Seub;GNP1_Seub;AGP1_Seub;AGP1_Scer
29	SPGP0CZ02520	GAP1_Seub	r_1199	L-glutamine transport	GAP1_Seub;AGP1_Scer;AGP1_Seub;DIP5_Scer;GNP1_Seub
29	SPGP0CZ02520	GAP1_Seub	r_1211	L-leucine transport	AGP1_Scer;BAP3_Seub;GNP1_Seub;BAP2_Seub;BAP3_Scer;GAP1_Seub;TAT1_Seub;AGP1_Seub;BAP2_Scer;TAT1_Scer
29	SPGP0CZ02520	GAP1_Seub	r_1260	spermidine transport	AGP2_Scer;TPO4_Seub;DUR3_Scer;AGP2_Seub;SAM3_Scer;GAP1_Seub;TPO1_Seub;DUR3_Seub
29	SPGP0CZ02520	GAP1_Seub	r_1201	L-histidine transport	GAP1_Seub;TAT1_Seub;TAT1_Scer;HIP1_Scer;HIP1_Seub
29	SPGP0CZ02520	GAP1_Seub	r_1192	L-cystine transport	AGP1_Scer;BAP3_Seub;GNP1_Seub;BAP2_Seub;BAP3_Scer;GAP1_Seub;TAT2_Seub;TAT1_Seub;AGP1_Seub;BAP2_Scer;TAT1_Scer;TAT2_Scer
29	SPGP0CZ02520	GAP1_Seub	r_1215	L-phenylalanine transport	AGP1_Scer;BAP3_Seub;BAP2_Seub;BAP3_Scer;GAP1_Seub;TAT2_Seub;AGP1_Seub;BAP2_Scer;TAT2_Scer
29	SPGP0CZ02520	GAP1_Seub	r_1216	L-proline transport	GAP1_Seub;PUT4_Seub
29	SPGP0CZ02520	GAP1_Seub	r_1173	glycine transport	GAP1_Seub;AGP1_Scer;TAT2_Seub;AGP1_Seub;DIP5_Scer;TAT2_Scer;PUT4_Seub
29	SPGP0CZ02520	GAP1_Seub	r_1907	L-serine transport	GAP1_Seub
29	SPGP0CZ02520	GAP1_Seub	r_1186	L-asparagine transport	GAP1_Seub;AGP1_Scer;AGP1_Seub;DIP5_Scer;GNP1_Seub
29	SPGP0CZ02520	GAP1_Seub	r_1205	L-isoleucine transport	AGP1_Scer;BAP3_Seub;BAP2_Seub;BAP3_Scer;GAP1_Seub;TAT1_Seub;AGP1_Seub;BAP2_Scer;TAT1_Scer
29	SPGP0CZ02520	GAP1_Seub	r_1183	L-alanine transport	GAP1_Seub;AGP1_Scer;AGP1_Seub;DIP5_Scer;PUT4_Seub
29	SPGP0CZ02520	GAP1_Seub	r_1238	orntithine transport	GAP1_Seub
29	SPGP0CZ02520	GAP1_Seub	r_1214	L-methionine transport	AGP1_Scer;BAP3_Seub;GNP1_Seub;BAP2_Seub;MUP3_Seub;BAP3_Scer;GAP1_Seub;MUP1_Seub;AGP1_Seub;BAP2_Scer;MUP1_Scer;MUP3_Scer
30	SPGP0EP00110	ABZ2_Seub	r_0067	4-aminobenzoate synthase	ABZ2_Seub
31	SPGP0DZ01000	DFR1_Seub	r_0345	dihydrofolate reductase	DFR1_Seub
31	SPGP0DZ01000	DFR1_Seub	r_0344	dihydrofolate reductase	DFR1_Seub
32	SPGP0U00740	IDI1_Seub	r_0667	isopentenyl-diphosphate D-isomerase	IDI1_Seub
33	SPGP0AH00900	FRS2_Seub	r_0852	phenylalanyl-tRNA synthetase	FRS2_Seub;FRS1_Seub
34	SPGP0N01710	BNA5_Seub	r_0670	kynureninase	BNA5_Seub
34	SPGP0N01710	BNA5_Seub	r_0045	3-hydroxy-L-kynurenine hydrolase	BNA5_Seub
35	SPGP0DZ01380	HEM4_Seub	r_1083	uroporphyrinogen-III synthase	HEM4_Seub
36	SPGP0Y00860	BNA7_Seub	r_0762	N-formyl-L-kynurenine amidohydrolase	BNA7_Seub
37	SPGP0BC00180	IMD3_Seub	r_0565	IMP dehydrogenase	IMD3_Seub
38	SPGP0AH00190	BNA6_Seub	r_0787	nicotinate-nucleotide diphosphorylase (carboxylating)	BNA6_Seub
38	SPGP0AH00190	BNA6_Seub	r_0786	nicotinate-nucleotide diphosphorylase (carboxylating)	BNA6_Seub
39	SPGP0DU01740	DPS1_Seub	r_0220	Aspartyl-tRNA synthetase	DPS1_Seub
40	SPGP0EX00240	YDR341C_Seub	r_0209	arginyl-tRNA synthetase	YDR341C_Seub
41	SPGP0U01670	THI6_Seub	r_1036	thiamine-phosphate diphosphorylase	THI6_Seub
41	SPGP0U01670	THI6_Seub	r_0556	hydroxyethylthiazole kinase	THI6_Seub
42	SPGP0T00190	ADE4_Seub	r_0915	phosphoribosylpyrophosphate amidotransferase	ADE4_Seub

## Sheet: iSP_1513_ReactionKO_essentials
Number	Reaction ID	Reaction name	Genes of reactions
1	r_0215	aspartate kinase	HOM3_Scer;HOM3_Seub
2	r_0671	kynurenine 3-monooxygenase	BNA4_Seub;BNA4_Scer
3	r_4047	protein pseudoreaction
4	r_1622	5-aminolevulinate transport
5	r_2053	squalene transport
6	r_0086	5-methylthio-5-deoxy-D-ribulose 1-phosphate dehydratase	MDE1_Seub;MDE1_Scer
7	r_2182	palmitoyl-CoA desaturase (n-C16:0CoA -> n-C16:1CoA), ER membrane	OLE1_Seub;OLE1_Scer
8	r_2054	squalene-2,3-epoxide transport
9	r_0040	3-dehydroquinate synthase	ARO1_Scer;ARO1_Seub
10	r_0006	1,6-beta-glucan synthase	SKN1_Scer;SKN1_Seub;KRE6_Seub
11	r_0019	2-dehydropantoate 2-reductase	PAN5_Seub;PAN5_Scer
12	r_0063	3-methyl-2-oxobutanoate hydroxymethyltransferase	ECM31_Seub;ECM31_Scer
13	r_4040	heme a transport
14	r_3546	myo-inositol transport, cytoplasm-ER membrane
15	r_1738	dhnpt transport
16	r_0109	acetyl-CoA carboxylase, reaction	BPL1_Scer;ACC1_Scer;BPL1_Seub;ACC1_Seub
17	r_4048	carbohydrate pseudoreaction
18	r_0855	phopshoribosylaminoimidazole synthetase	ADE5,7_Scer;ADE5,7_Seub
19	r_4598	cofactor pseudoreaction
20	r_0038	3,4-dihydroxy-2-butanone-4-phosphate synthase	RIB3_Seub
21	r_0144	adenosylhomocysteinase	SAH1_Scer;SAH1_Seub
22	r_0234	C-3 sterol dehydrogenase	ERG26_Seub;ERG26_Scer
23	r_2111	growth
24	r_1179	iron (II) transport	MRS4_Seub;MRS3_Seub;MRS3_Scer
25	r_1861	iron(2+) exchange
26	r_0058	3-hydroxyanthranilate 3,4-dioxygenase	BNA1_Scer;BNA1_Seub
27	r_0942	protoporphyrinogen oxidase	HEM14_Scer;HEM14_Seub
28	r_1042	threonyl-tRNA synthetase	THS1_Scer;THS1_Seub
29	r_0957	pyrroline-5-carboxylate reductase	PRO3_Scer;PRO3_Seub
30	r_0219	aspartate-semialdehyde dehydrogenase	HOM2_Seub;HOM2_Scer
31	r_0211	asparagine synthase (glutamine-hydrolysing)	SPGP0DX00470_Seub;ASN2_Scer;ASN2_Seub;ASN1_Seub
32	r_0014	2,5-diamino-6-ribitylamino-4(3H)-pyrimidinone 5'-phosphate deaminase	RIB2_Scer;RIB2_Seub
33	r_1963	NADP(+) transport
34	r_4038	triglyceride transport, ER membrane-cytoplasm
35	r_0436	ferrochelatase	HEM15_Seub
36	r_1754	ergosta-5,6,22,24,(28)-tetraen-3beta-ol transport
37	r_0479	glutamyl-tRNA synthetase	GUS1_Scer;GUS1_Seub
38	r_0075	5'-methylthioadenosine phosphorylase	MEU1_Seub
39	r_2030	pyrimidine phosphatase
40	r_1036	thiamine-phosphate diphosphorylase	THI6_Seub
41	r_1979	O2 transport
42	r_0235	C-3 sterol dehydrogenase (4-methylzymosterol)	ERG26_Seub;ERG26_Scer
43	r_4041	biomass pseudoreaction
44	r_1178	iron (II) transport	FET3_Seub;FET4_Seub;FET3_Scer
45	r_0534	hexokinase (D-glucose:ATP)	GLK1_Seub;YLR446W_Seub;EMI2_Seub;HXK1_Seub;HXK2_Seub;HXK2_Scer;GLK1_Scer
46	r_0240	C-4 methyl sterol oxidase	ERG25_Seub;ERG25_Scer
47	r_0045	3-hydroxy-L-kynurenine hydrolase	BNA5_Seub
48	r_1887	L-glutamate 5-semialdehyde dehydratase
49	r_0996	shikimate dehydrogenase	ARO1_Scer;ARO1_Seub
50	r_4591	Zn(2+) transport	ZRT2_Seub;ZRT1_Scer
51	r_0313	cysteinyl-tRNA synthetase	YNL247W_Seub;YNL247W_Scer
52	r_1249	potassium transport	NHX1_Seub;TRK1_Seub;TRK1_Scer
53	r_4597	Mg(2+) exchange
54	r_0982	ribose-5-phosphate isomerase	RKI1_Seub;RKI1_Scer
55	r_0362	dolichyl-phosphate-mannose--protein mannosyltransferase	PMT4_Scer;PMT2_Scer;PMT4_Seub;PMT5_Scer;PMT2_Seub;PMT1_Seub;PMT6_Scer;PMT5_Seub;PMT3_Seub;PMT1_Scer
56	r_0347	dihydroneopterin aldolase	FOL1_Seub;FOL1_Scer
57	r_2049	sodium exchange
58	r_0843	pantothenate synthase	PAN6_Scer;PAN6_Seub
59	r_2020	potassium exchange
60	r_0355	dimethylallyltranstransferase	ERG20_Scer;ERG20_Seub
61	r_0903	phosphomethylpyrimidine kinase	THI20_Seub;THI21_Scer;THI20_Scer
62	r_0904	phosphomevalonate kinase	ERG8_Seub;ERG8_Scer
63	r_3973	ergosterol ester transport, ER membrane-cytoplasm
64	r_0241	C-4 sterol methyl oxidase (4,4-dimethylzymosterol)	ERG25_Seub;ERG25_Scer
65	r_1051	trehalose-phosphatase	TPS2_Seub;TPS1_Scer;TPS2_Scer;TPS1_Seub;TPS3_Seub;TPS3_Scer;TSL1_Seub
66	r_1057	tryptophanyl-tRNA synthetase	WRS1_Seub;WRS1_Scer
67	r_3538	CTP transport, cytoplasm-ER membrane
68	r_0729	methionyl-tRNA synthetase	MES1_Seub;MES1_Scer
69	r_0905	phosphopantothenate-cysteine ligase	CAB2_Scer
70	r_0476	glutamine synthetase	GLN1_Seub;GLN1_Scer
71	r_0967	riboflavin synthase	RIB4_Scer;RIB4_Seub
72	r_0757	myo-inositol 1-phosphatase	INM1_Scer;INM1_Seub;INM2_Scer;INM2_Seub
73	r_0209	arginyl-tRNA synthetase	YDR341C_Seub
74	r_1011	squalene epoxidase (NADP)	ERG1_Scer;ERG1_Seub
75	r_0478	glutaminyl-tRNA synthetase	GLN4_Seub
76	r_4196	NADH:ferricytochrome-b5 oxidoreductase	PGA3_Seub;CBR1_Seub;CBR1_Scer
77	r_3533	NAD transport, cytoplasm-ER membrane
78	r_4065	lipid chain pseudoreaction
79	r_0514	GMP synthase	GUA1_Scer;GUA1_Seub
80	r_0968	riboflavin synthase	RIB5_Seub;RIB5_Scer
81	r_0525	GTP cyclohydrolase II	RIB1_Scer;RIB1_Seub
82	r_0916	phosphoribosylpyrophosphate synthetase	PRS3_Seub;PRS3_Scer;PRS5_Seub;PRS2_Seub;PRS4_Seub;PRS5_Scer;PRS2_Scer;PRS1_Seub;PRS4_Scer
83	r_0711	lysyl-tRNA synthetase	KRS1_Scer;KRS1_Seub
84	r_0997	shikimate kinase	ARO1_Scer;ARO1_Seub
85	r_4049	RNA pseudoreaction
86	r_1258	sodium proton antiporter	NHX1_Seub;NHA1_Seub
87	r_1066	tyrosyl-tRNA synthetase	TYS1_Scer;TYS1_Seub
88	r_0531	Heme O synthase	COX10_Seub
89	r_1081	uroporphyrinogen decarboxylase (uroporphyrinogen III)	HEM12_Seub;HEM12_Scer
90	r_0145	adenosylmethionine decarboxylase	SPE2_Scer;SPE2_Seub
91	r_1745	dihydropteroate transport
92	r_0758	myo-inositol-1-phosphate synthase	INO1_Scer;INO1_Seub
93	r_0768	NAD synthase	QNS1_Seub;QNS1_Scer
94	r_0244	C-s24 sterol reductase	ERG4_Scer;ERG4_Seub
95	r_1748	dolichol phosphate transport
96	r_0237	C-3 sterol keto reductase (zymosterol)	ERG27_Seub
97	r_0361	dolichyl-phosphate D-mannosyltransferase	DPM1_Seub
98	r_1812	glycoaldehyde transport
99	r_1964	NADPH transport
100	r_1714	D-glucose exchange
101	r_0530	heme O monooxygenase	YAH1_Scer;ARH1_Seub;COX15_Seub;COX15_Scer
102	r_1978	O2 transport
103	r_1606	4-aminobenzoate transport
104	r_1932	mannan transport
105	r_0557	hydroxymethylbilane synthase	HEM3_Seub;HEM3_Scer
106	r_4587	Ca(2+) transport	SMF1_Scer;SMF1_Seub
107	r_0067	4-aminobenzoate synthase	ABZ2_Seub
108	r_0462	geranyltranstransferase	ERG20_Scer;ERG20_Seub
109	r_0346	dihydrofolate synthase	FOL3_Seub;FOL3_Scer
110	r_0935	porphobilinogen synthase	HEM2_Scer;HEM2_Seub
111	r_0065	3-phosphoshikimate 1-carboxyvinyltransferase	ARO1_Scer;ARO1_Seub
112	r_0157	alanyl-tRNA synthetase	ALA1_Scer
113	r_2108	lipid pseudoreaction - merge
114	r_0726	methionine adenosyltransferase	SAM2_Seub;SAM1_Seub
115	r_0068	4-aminobutyrate transaminase	UGA1_Seub;UGA1_Scer
116	r_3531	O2 transport, cytoplasm-ER membrane
117	r_0842	pantothenate kinase	CAB1_Seub
118	r_2005	phosphate exchange
119	r_0941	prolyl-tRNA synthetase	YHR020W_Scer;YHR020W_Seub
120	r_0694	L-tryptophan:oxygen 2,3-oxidoreductase (decyclizing)	BNA2_Scer;BNA2_Seub
121	r_1813	glycoaldehyde transport
122	r_0066	4-amino-4-deoxychorismate synthase	ABZ1_Seub;ABZ1_Scer
123	r_0512	glycyl-tRNA synthetase	GRS1_Scer;GRS2_Seub;GRS1_Seub
124	r_2114	spontaneous 2-amino-3-carboxymuconate-6-semialdehyde to quinolinate
125	r_0739	mevalonate pyrophoshate decarboxylase	MVD1_Seub;MVD1_Scer
126	r_4050	DNA pseudoreaction
127	r_0212	Asparaginyl-tRNA synthetase	DED81_Seub;DED81_Scer
128	r_0937	poylamine oxidase	FMS1_Seub;FMS1_Scer
129	r_0723	mannose-6-phosphate isomerase	PMI40_Scer;PMI40_Seub
130	r_1166	glucose transport	SPGP0B01550_Spas;SPGP0R03480_Spas;HXT5_Scer;HXT2_Scer;CIN10_Seub;HXT4_Scer;HXT8_Scer;HXT9_Seub;HXT1_Scer;HXT17_Seub;HXT13_Scer;HXT9_Scer;HXT5_Seub;HXT1_Seub;HXT3_Scer;GAL2_Seub;HXT7_Scer
131	r_0800	nucleoside diphosphate kinase	YNK1_Seub
132	r_0539	histidyl-tRNA synthetase	HTS1_Seub;HTS1_Scer
133	r_3996	phosphatidylcholine transport, ER membrane-cytoplasm
134	r_0558	hydroxymethylglutaryl CoA reductase	HMG2_Seub;HMG1_Seub
135	r_3540	CMP transport, cytoplasm-ER membrane
136	r_3987	phosphatidyl-L-serine transport, ER membrane-cytoplasm
137	r_3548	S-adenosyl-L-homocysteine transport, cytoplasm-ER membrane
138	r_0236	C-3 sterol keto reductase (4-methylzymosterol)	ERG27_Seub
139	r_0087	5-methylthioribose-1-phosphate isomerase	MRI1_Seub
140	r_4590	Mn(2+) transport	ALR1_Scer
141	r_4595	Mn(2+) exchange
142	r_1012	squalene synthase	ERG9_Seub;ERG9_Scer
143	r_0231	C-14 sterol reductase	ERG24_Scer;ERG24_Seub
144	r_4594	Cu2(+) exchange
145	r_1023	succinate-semialdehyde dehydrogenase (NADP)	UGA2_Scer;UGA2_Seub
146	r_0015	2,5-diamino-6-ribosylamino-4(3H)-pyrimidinone 5'-phosphate reductase (NADPH)	RIB7_Scer;RIB7_Seub
147	r_0524	GTP cyclohydrolase I	FOL2_Seub;FOL2_Scer
148	r_1045	thymidylate synthase	CDC21_Scer
149	r_3547	S-adenosyl-L-methionine transport, cytoplasm-ER membrane
150	r_1766	farnesyl diphosphate transport
151	r_0317	cytochrome P450 lanosterol 14-alpha-demethylase (NADP)	NCP1_Seub;NCP1_Scer;ERG11_Scer;ERG11_Seub
152	r_0148	adenylate kinase	ADK1_Scer;ADK1_Seub;FAP7_Scer;FAP7_Seub
153	r_2183	stearoyl-CoA desaturase (n-C18:0CoA -> n-C18:1CoA), ER membrane	OLE1_Seub;OLE1_Scer
154	r_0561	hydroxymethylpyrimidine kinase (ATP)	THI20_Seub;THI21_Scer;THI20_Scer
155	r_0239	C-4 methyl sterol oxidase	ERG25_Seub;ERG25_Scer
156	r_0785	nicotinate-nucleotide adenylyltransferase	NMA2_Scer;NMA2_Seub;NMA1_Seub
157	r_4592	Mg(2+) transport	HIP1_Scer;ALR1_Scer;HIP1_Seub
158	r_0722	mannose-1-phosphate guanylyltransferase	PSA1_Seub;PSA1_Scer
159	r_0888	phosphoglucomutase	PGM2_Seub;PGM1_Seub;PGM2_Scer
160	r_1083	uroporphyrinogen-III synthase	HEM4_Seub
161	r_0786	nicotinate-nucleotide diphosphorylase (carboxylating)	BNA6_Seub
162	r_1568	2-dehydropantoate transport
163	r_1977	O2 transport
164	r_4599	ion pseudoreaction
165	r_0172	aldehyde dehydrogenase (3-aminopropanal, NAD)	ALD2_Seub;ALD3_Scer;HFD1_Scer;ALD2_Scer;HFD1_Seub;ALD3_Seub
166	r_0220	Aspartyl-tRNA synthetase	DPS1_Seub
167	r_4588	chloride transport	BOR1_Seub;BOR1_Scer
168	r_1089	valyl-tRNA synthetase	VAS1_Seub;VAS1_Scer
169	r_3532	NADH transport, cytoplasm-ER membrane
170	r_4005	phosphatidylethanolamine transport, ER membrane-cytoplasm
171	r_0304	coproporphyrinogen oxidase (O2 required)	HEM13_Seub;HEM13_Scer
172	r_4593	chloride exchange
173	r_0013	2,3-diketo-5-methylthio-1-phosphopentane degradation reaction	ADI1_Seub;UTR4_Scer;ADI1_Scer;UTR4_Seub
174	r_4596	Zn(2+) exchange
175	r_0344	dihydrofolate reductase	DFR1_Seub
176	r_0081	5-aminolevulinate synthase	HEM1_Seub;HEM1_Scer
177	r_3545	L-serine transport, cytoplasm-ER membrane	GAP1_Seub
178	r_0811	nucleoside-diphosphate kinase (ATP:UDP)	YNK1_Seub
179	r_1244	phosphate transport	PHO91_Seub;PHO91_Scer;PHO84_Seub;PHO89_Seub;PHO90_Seub;PHO90_Scer;PHO87_Scer
180	r_1696	CO2 transport
181	r_4589	Cu2(+) transport	SMF1_Scer;SMF1_Seub
182	r_0238	C-4 methyl sterol oxidase	ERG25_Seub;ERG25_Scer
183	r_0698	lanosterol synthase	ERG7_Scer;ERG7_Seub
184	r_0279	chorismate synthase	ARO2_Scer;ARO2_Seub
185	r_0565	IMP dehydrogenase	IMD3_Seub
186	r_4600	Ca(2+) exchange
187	r_1603	4-amino-5-hydroxymethyl-2-methylpyrimidine synthetase	THI5_Seub;THI5_Scer
188	r_2022	protoporphyrinogen IX transport
189	r_0995	seryl-tRNA synthetase	SES1_Seub;SES1_Scer;DIA4_Scer;DIA4_Seub
190	r_0510	glycogen (starch) synthase	GSY1_Seub;GLG1_Seub;GLG2_Scer;GSY2_Seub;GLG2_Seub
191	r_0039	3-dehydroquinate dehydratase	ARO1_Scer;ARO1_Seub
192	r_0549	homoserine O-trans-acetylase	MET2_Seub;MET2_Scer
193	r_0852	phenylalanyl-tRNA synthetase	FRS2_Seub;FRS1_Seub
194	r_0665	isoleucyl-tRNA synthetase	ILS1_Scer;ILS1_Seub
195	r_0701	leucyl-tRNA synthetase	CDC60_Seub
196	r_0005	1,3-beta-glucan synthase	FKS3_Seub;GAS3_Scer;FKS1_Seub;ELO2_Seub;GAS5_Seub;GAS1_Seub;GSC2_Scer;GAS4_Seub;GAS5_Scer;GAS4_Scer;ELO2_Scer;GAS2_Seub;GSC2_Seub
197	r_0902	phosphomannomutase	SEC53_Seub
198	r_0906	phosphopantothenoylcysteine decarboxylase	CAB3_Seub;VHS3_Scer;VHS3_Seub;SIS2_Seub
199	r_0667	isopentenyl-diphosphate D-isomerase	IDI1_Seub
200	r_1814	glycolaldehyde exchange
201	r_1002	spermine synthase	SPE4_Seub
202	r_4063	lipid backbone pseudoreaction
203	r_0195	alpha,alpha-trehalose-phosphate synthase (UDP-forming)	TPS2_Seub;TPS1_Scer;TPS2_Scer;TPS1_Seub;TPS3_Seub;TPS3_Scer;TSL1_Seub
204	r_0762	N-formyl-L-kynurenine amidohydrolase	BNA7_Seub
205	r_1992	oxygen exchange

## Sheet: Yeast8_GeneKO_essentials
Number	Gene	Allele	Reaction ID	Reaction name	Genes of reactions
1	YGR061C	ADE6	r_0079	5'-phosphoribosylformyl glycinamidine synthetase	ADE6
2	YKL067W	YNK1	r_0796	nucleoside diphosphate kinase	YNK1
2	YKL067W	YNK1	r_0795	nucleoside diphosphate kinase	YNK1
2	YKL067W	YNK1	r_0802	nucleoside diphosphate kinase	YNK1
2	YKL067W	YNK1	r_0801	nucleoside diphosphate kinase	YNK1
2	YKL067W	YNK1	r_0811	nucleoside-diphosphate kinase (ATP:UDP)	YNK1
2	YKL067W	YNK1	r_0800	nucleoside diphosphate kinase	YNK1
2	YKL067W	YNK1	r_0799	nucleoside diphosphate kinase	YNK1
2	YKL067W	YNK1	r_0798	nucleoside diphosphate kinase	YNK1
2	YKL067W	YNK1	r_0797	nucleoside diphosphate kinase	YNK1
2	YKL067W	YNK1	r_0803	nucleoside diphosphate kinase	YNK1
3	YOR236W	DFR1	r_0345	dihydrofolate reductase	DFR1
3	YOR236W	DFR1	r_0344	dihydrofolate reductase	DFR1
4	YLL018C	DPS1	r_0220	Aspartyl-tRNA synthetase	DPS1
5	YMR009W	ADI1	r_0013	2,3-diketo-5-methylthio-1-phosphopentane degradation reaction	UTR4;ADI1
6	YDL205C	HEM3	r_0557	hydroxymethylbilane synthase	HEM3
7	YJR024C	MDE1	r_0086	5-methylthio-5-deoxy-D-ribulose 1-phosphate dehydratase	MDE1
8	YIL145C	PAN6	r_0843	pantothenate synthase	PAN6
9	YKR072C	SIS2	r_0906	phosphopantothenoylcysteine decarboxylase	CAB3;SIS2;VHS3
10	YDR531W	CAB1	r_0842	pantothenate kinase	CAB1
11	YPR165W	RHO1	r_0005	1,3-beta-glucan synthase	RHO1;GSC2;FKS1;FKS3
12	YOL097C	WRS1	r_1057	tryptophanyl-tRNA synthetase	WRS1
13	YJR073C	OPI3	r_2491	PE methyltransferase (1-18:1, 2-16:1), ER membrane	CHO2;OPI3
13	YJR073C	OPI3	r_2501	phosphatidyl-N-methylethanolamine methyltransferase (1-16:1, 2-18:1), ER membrane	OPI3
13	YJR073C	OPI3	r_2490	PE methyltransferase (1-18:0, 2-16:1), ER membrane	CHO2;OPI3
13	YJR073C	OPI3	r_2499	phosphatidyl-N-methylethanolamine methyltransferase (1-18:1, 2-16:1), ER membrane	OPI3
13	YJR073C	OPI3	r_2494	PE methyltransferase (1-18:0, 2-18:1), ER membrane	CHO2;OPI3
13	YJR073C	OPI3	r_2488	PE methyltransferase (1-16:0, 2-16:1), ER membrane	CHO2;OPI3
13	YJR073C	OPI3	r_2497	phosphatidyl-N-methylethanolamine methyltransferase (1-16:1, 2-16:1), ER membrane	OPI3
13	YJR073C	OPI3	r_2510	phosphatidyl-N,N-dimethylethanolamine methyltransferase (1-18:0, 2-18:1), ER membrane	OPI3
13	YJR073C	OPI3	r_2508	phosphatidyl-N,N-dimethylethanolamine methyltransferase (1-16:0, 2-18:1), ER membrane	OPI3
13	YJR073C	OPI3	r_2493	PE methyltransferase (1-16:1, 2-18:1), ER membrane	CHO2;OPI3
13	YJR073C	OPI3	r_2498	phosphatidyl-N-methylethanolamine methyltransferase (1-18:0, 2-16:1), ER membrane	OPI3
13	YJR073C	OPI3	r_2505	phosphatidyl-N,N-dimethylethanolamine methyltransferase (1-16:1, 2-16:1), ER membrane	OPI3
13	YJR073C	OPI3	r_2506	phosphatidyl-N,N-dimethylethanolamine methyltransferase (1-18:0, 2-16:1), ER membrane	OPI3
13	YJR073C	OPI3	r_2496	phosphatidyl-N-methylethanolamine methyltransferase (1-16:0, 2-16:1), ER membrane	OPI3
13	YJR073C	OPI3	r_2502	phosphatidyl-N-methylethanolamine methyltransferase (1-18:0, 2-18:1), ER membrane	OPI3
13	YJR073C	OPI3	r_2489	PE methyltransferase (1-16:1, 2-16:1), ER membrane	CHO2;OPI3
13	YJR073C	OPI3	r_2500	phosphatidyl-N-methylethanolamine methyltransferase (1-16:0, 2-18:1), ER membrane	OPI3
13	YJR073C	OPI3	r_2492	PE methyltransferase (1-16:0, 2-18:1), ER membrane	CHO2;OPI3
13	YJR073C	OPI3	r_2511	phosphatidyl-N,N-dimethylethanolamine methyltransferase (1-18:1, 2-18:1), ER membrane	OPI3
13	YJR073C	OPI3	r_2495	PE methyltransferase (1-18:1, 2-18:1), ER membrane	CHO2;OPI3
13	YJR073C	OPI3	r_2509	phosphatidyl-N,N-dimethylethanolamine methyltransferase (1-16:1, 2-18:1), ER membrane	OPI3
13	YJR073C	OPI3	r_2504	phosphatidyl-N,N-dimethylethanolamine methyltransferase (1-16:0, 2-16:1), ER membrane	OPI3
13	YJR073C	OPI3	r_2507	phosphatidyl-N,N-dimethylethanolamine methyltransferase (1-18:1, 2-16:1), ER membrane	OPI3
13	YJR073C	OPI3	r_2503	phosphatidyl-N-methylethanolamine methyltransferase (1-18:1, 2-18:1), ER membrane	OPI3
14	YNR033W	ABZ1	r_0066	4-amino-4-deoxychorismate synthase	ABZ1
15	YDL055C	PSA1	r_0722	mannose-1-phosphate guanylyltransferase	PSA1
16	YDR454C	GUK1	r_0330	deoxyguanylate kinase (dGMP:ATP)	GUK1
16	YDR454C	GUK1	r_0528	guanylate kinase	GUK1
16	YDR454C	GUK1	r_0529	guanylate kinase (GMP:dATP)	GUK1
17	YLR146C	SPE4	r_1002	spermine synthase	SPE4
18	YDR127W	ARO1	r_0997	shikimate kinase	ARO1
18	YDR127W	ARO1	r_0040	3-dehydroquinate synthase	ARO1
18	YDR127W	ARO1	r_0996	shikimate dehydrogenase	ARO1
18	YDR127W	ARO1	r_0065	3-phosphoshikimate 1-carboxyvinyltransferase	ARO1
18	YDR127W	ARO1	r_0039	3-dehydroquinate dehydratase	ARO1
19	YDR074W	TPS2	r_0195	alpha,alpha-trehalose-phosphate synthase (UDP-forming)	TPS1;TPS2;TSL1;TPS3
19	YDR074W	TPS2	r_1051	trehalose-phosphatase	TPS1;TPS2;TSL1;TPS3
20	YGR060W	ERG25	r_0239	C-4 methyl sterol oxidase	ERG25
20	YGR060W	ERG25	r_0241	C-4 sterol methyl oxidase (4,4-dimethylzymosterol)	ERG25
20	YGR060W	ERG25	r_0238	C-4 methyl sterol oxidase	ERG25
20	YGR060W	ERG25	r_0240	C-4 methyl sterol oxidase	ERG25
21	YPL172C	COX10	r_0531	Heme O synthase	COX10
22	YDR232W	HEM1	r_0081	5-aminolevulinate synthase	HEM1
23	YOL066C	RIB2	r_0014	2,5-diamino-6-ribitylamino-4(3H)-pyrimidinone 5'-phosphate deaminase	RIB2
24	YGL234W	ADE5,7	r_0914	phosphoribosylglycinamidine synthetase	ADE5,7
24	YGL234W	ADE5,7	r_0855	phopshoribosylaminoimidazole synthetase	ADE5,7
25	YGL245W	GUS1	r_0479	glutamyl-tRNA synthetase	GUS1
26	YBR256C	RIB5	r_0968	riboflavin synthase	RIB5
27	YBR029C	CDS1	r_2433	CDP-diacylglycerol synthase (1-16:1, 2-16:1), ER membrane	CDS1
27	YBR029C	CDS1	r_2432	CDP-diacylglycerol synthase (1-16:0, 2-16:1), ER membrane	CDS1
27	YBR029C	CDS1	r_2436	CDP-diacylglycerol synthase (1-16:0, 2-18:1), ER membrane	CDS1
27	YBR029C	CDS1	r_2445	CDP-diacylglycerol synthase (1-16:1, 2-18:1), mitochondrial membrane	CDS1
27	YBR029C	CDS1	r_2444	CDP-diacylglycerol synthase (1-16:0, 2-18:1), mitochondrial membrane	CDS1
27	YBR029C	CDS1	r_2443	CDP-diacylglycerol synthase (1-18:1, 2-16:1), mitochondrial membrane	CDS1
27	YBR029C	CDS1	r_2442	CDP-diacylglycerol synthase (1-18:0, 2-16:1), mitochondrial membrane	CDS1
27	YBR029C	CDS1	r_2441	CDP-diacylglycerol synthase (1-16:1, 2-16:1), mitochondrial membrane	CDS1
27	YBR029C	CDS1	r_2435	CDP-diacylglycerol synthase (1-18:1, 2-16:1), ER membrane	CDS1
27	YBR029C	CDS1	r_2440	CDP-diacylglycerol synthase (1-16:0, 2-16:1), mitochondrial membrane	CDS1
27	YBR029C	CDS1	r_2439	CDP-diacylglycerol synthase (1-18:1, 2-18:1), ER membrane	CDS1
27	YBR029C	CDS1	r_2438	CDP-diacylglycerol synthase (1-18:0, 2-18:1), ER membrane	CDS1
27	YBR029C	CDS1	r_2434	CDP-diacylglycerol synthase (1-18:0, 2-16:1), ER membrane	CDS1
27	YBR029C	CDS1	r_2437	CDP-diacylglycerol synthase (1-16:1, 2-18:1), ER membrane	CDS1
28	YBR153W	RIB7	r_0015	2,5-diamino-6-ribosylamino-4(3H)-pyrimidinone 5'-phosphate reductase (NADPH)	RIB7
29	YNL277W	MET2	r_0549	homoserine O-trans-acetylase	MET2
30	YGR175C	ERG1	r_1010	squalene epoxidase (NAD)	ERG1
30	YGR175C	ERG1	r_1011	squalene epoxidase (NADP)	ERG1
31	YPL160W	CDC60	r_0701	leucyl-tRNA synthetase	CDC60
32	YNL275W	BOR1	r_4588	chloride transport	BOR1
33	YMR289W	ABZ2	r_0067	4-aminobenzoate synthase	ABZ2
34	YOR054C	VHS3	r_0906	phosphopantothenoylcysteine decarboxylase	CAB3;SIS2;VHS3
35	YIL078W	THS1	r_1042	threonyl-tRNA synthetase	THS1
36	YJR139C	HOM6	r_0547	homoserine dehydrogenase (NADP)	HOM6
36	YJR139C	HOM6	r_0546	homoserine dehydrogenase (NADH)	HOM6
37	YGR094W	VAS1	r_1090	valyl-tRNA synthetase	VAS1
37	YGR094W	VAS1	r_1089	valyl-tRNA synthetase	VAS1
38	YER014W	HEM14	r_0942	protoporphyrinogen oxidase	HEM14
39	YGL148W	ARO2	r_0279	chorismate synthase	ARO2
40	YJL167W	ERG20	r_0462	geranyltranstransferase	ERG20
40	YJL167W	ERG20	r_0355	dimethylallyltranstransferase	ERG20
41	YDR196C	CAB5	r_0334	dephospho-CoA kinase	CAB5
41	YDR196C	CAB5	r_1736	dephospho-CoA kinase	CAB5
42	YMR113W	FOL3	r_0346	dihydrofolate synthase	FOL3
43	YOL130W	ALR1	r_4590	Mn(2+) transport	ALR1
43	YOL130W	ALR1	r_4592	Mg(2+) transport	HIP1;ALR1
44	YOR168W	GLN4	r_0478	glutaminyl-tRNA synthetase	GLN4
45	YPR118W	MRI1	r_0087	5-methylthioribose-1-phosphate isomerase	MRI1
46	YDL045C	FAD1	r_1790	FMN adenylyltransferase	FAD1
46	YDL045C	FAD1	r_0440	FMN adenylyltransferase	FAD1
47	YLR231C	BNA5	r_0045	3-hydroxy-L-kynurenine hydrolase	BNA5
47	YLR231C	BNA5	r_0670	kynureninase	BNA5
48	YGR185C	TYS1	r_1066	tyrosyl-tRNA synthetase	TYS1
49	YMR208W	ERG12	r_0738	mevalonate kinase (UTP)	ERG12
49	YMR208W	ERG12	r_0736	mevalonate kinase (ctp)	ERG12
49	YMR208W	ERG12	r_0737	mevalonate kinase (gtp)	ERG12
49	YMR208W	ERG12	r_0735	mevalonate kinase (atp)	ERG12
50	YPL117C	IDI1	r_0667	isopentenyl-diphosphate D-isomerase	IDI1
51	YHR020W	YHR020W	r_0941	prolyl-tRNA synthetase	YHR020W
52	YGR267C	FOL2	r_0524	GTP cyclohydrolase I	FOL2
53	YMR020W	FMS1	r_0936	poylamine oxidase	FMS1
53	YMR020W	FMS1	r_0929	polyamine oxidase	FMS1
53	YMR020W	FMS1	r_0937	poylamine oxidase	FMS1
54	YLR100W	ERG27	r_0236	C-3 sterol keto reductase (4-methylzymosterol)	ERG27
54	YLR100W	ERG27	r_0237	C-3 sterol keto reductase (zymosterol)	ERG27
55	YJR025C	BNA1	r_0058	3-hydroxyanthranilate 3,4-dioxygenase	BNA1
56	YHR074W	QNS1	r_0768	NAD synthase	QNS1
56	YHR074W	QNS1	r_0769	NAD synthase	QNS1
57	YNL256W	FOL1	r_0017	2-amino-4-hydroxy-6-hydroxymethyldihydropteridine diphosphokinase	FOL1
57	YNL256W	FOL1	r_0350	dihydropteroate synthase	FOL1
57	YNL256W	FOL1	r_0347	dihydroneopterin aldolase	FOL1
57	YNL256W	FOL1	r_0351	dihydropteroate synthase	FOL1
58	YHR190W	ERG9	r_1012	squalene synthase	ERG9
59	YDR341C	YDR341C	r_0209	arginyl-tRNA synthetase	YDR341C
60	YDR047W	HEM12	r_1081	uroporphyrinogen decarboxylase (uroporphyrinogen III)	HEM12
61	YHR072W	ERG7	r_0698	lanosterol synthase	ERG7
62	YGL012W	ERG4	r_0244	C-s24 sterol reductase	ERG4
63	YDR487C	RIB3	r_0038	3,4-dihydroxy-2-butanone-4-phosphate synthase	RIB3
64	YHR042W	NCP1	r_0317	cytochrome P450 lanosterol 14-alpha-demethylase (NADP)	NCP1;ERG11
65	YBR126C	TPS1	r_0195	alpha,alpha-trehalose-phosphate synthase (UDP-forming)	TPS1;TPS2;TSL1;TPS3
65	YBR126C	TPS1	r_1051	trehalose-phosphatase	TPS1;TPS2;TSL1;TPS3
66	YER026C	CHO1	r_2452	PS synthase (1-18:0, 2-18:1), ER membrane	CHO1
66	YER026C	CHO1	r_2451	PS synthase (1-16:1, 2-18:1), ER membrane	CHO1
66	YER026C	CHO1	r_2450	PS synthase (1-16:0, 2-18:1), ER membrane	CHO1
66	YER026C	CHO1	r_2449	PS synthase (1-18:1, 2-16:1), ER membrane	CHO1
66	YER026C	CHO1	r_2448	PS synthase (1-18:0, 2-16:1), ER membrane	CHO1
66	YER026C	CHO1	r_2447	PS synthase (1-16:1, 2-16:1), ER membrane	CHO1
66	YER026C	CHO1	r_2446	PS synthase (1-16:0, 2-16:1), ER membrane	CHO1
66	YER026C	CHO1	r_2453	PS synthase (1-18:1, 2-18:1), ER membrane	CHO1
67	YFL045C	SEC53	r_0902	phosphomannomutase	SEC53
68	YIL083C	CAB2	r_0905	phosphopantothenate-cysteine ligase	CAB2
69	YDL141W	BPL1	r_0109	acetyl-CoA carboxylase, reaction	ACC1;BPL1
69	YDL141W	BPL1	r_0230	biotin-[acetyl-CoA-carboxylase] ligase	BPL1
70	YBL098W	BNA4	r_0671	kynurenine 3-monooxygenase	BNA4
71	YML126C	ERG13	r_0560	hydroxymethylglutaryl CoA synthase	ERG13
71	YML126C	ERG13	r_0559	hydroxymethylglutaryl CoA synthase	ERG13
72	YGL001C	ERG26	r_0235	C-3 sterol dehydrogenase (4-methylzymosterol)	ERG26
72	YGL001C	ERG26	r_0234	C-3 sterol dehydrogenase	ERG26
73	YGL040C	HEM2	r_0935	porphobilinogen synthase	HEM2
74	YGR264C	MES1	r_0729	methionyl-tRNA synthetase	MES1
75	YOL122C	SMF1	r_4587	Ca(2+) transport	SMF1
75	YOL122C	SMF1	r_4589	Cu2(+) transport	SMF1
76	YLR060W	FRS1	r_0852	phenylalanyl-tRNA synthetase	FRS1;FRS2
77	YOL143C	RIB4	r_0967	riboflavin synthase	RIB4
78	YDR428C	BNA7	r_0762	N-formyl-L-kynurenine amidohydrolase	BNA7
79	YEL038W	UTR4	r_0013	2,3-diketo-5-methylthio-1-phosphopentane degradation reaction	UTR4;ADI1
80	YHR063C	PAN5	r_0019	2-dehydropantoate 2-reductase	PAN5
81	YJR078W	BNA2	r_0694	L-tryptophan:oxygen 2,3-oxidoreductase (decyclizing)	BNA2
82	YNL280C	ERG24	r_0231	C-14 sterol reductase	ERG24
83	YHR007C	ERG11	r_0317	cytochrome P450 lanosterol 14-alpha-demethylase (NADP)	NCP1;ERG11
84	YOR335C	ALA1	r_0157	alanyl-tRNA synthetase	ALA1
85	YPL214C	THI6	r_1036	thiamine-phosphate diphosphorylase	THI6
85	YPL214C	THI6	r_0556	hydroxyethylthiazole kinase	THI6
86	YER003C	PMI40	r_0723	mannose-6-phosphate isomerase	PMI40
87	YOR278W	HEM4	r_1083	uroporphyrinogen-III synthase	HEM4
88	YPR035W	GLN1	r_0476	glutamine synthetase	GLN1
89	YOR074C	CDC21	r_1045	thymidylate synthase	CDC21
90	YGL055W	OLE1	r_2183	stearoyl-CoA desaturase (n-C18:0CoA -> n-C18:1CoA), ER membrane	OLE1
90	YGL055W	OLE1	r_2182	palmitoyl-CoA desaturase (n-C16:0CoA -> n-C16:1CoA), ER membrane	OLE1
91	YDR408C	ADE8	r_0499	glycinamide ribotide transformylase	ADE8
92	YHR019C	DED81	r_0212	Asparaginyl-tRNA synthetase	DED81
93	YNR016C	ACC1	r_0109	acetyl-CoA carboxylase, reaction	ACC1;BPL1
94	YNR043W	MVD1	r_0739	mevalonate pyrophoshate decarboxylase	MVD1
95	YER052C	HOM3	r_0215	aspartate kinase	HOM3
96	YFR047C	BNA6	r_0786	nicotinate-nucleotide diphosphorylase (carboxylating)	BNA6
96	YFR047C	BNA6	r_0787	nicotinate-nucleotide diphosphorylase (carboxylating)	BNA6
97	YBL033C	RIB1	r_0525	GTP cyclohydrolase II	RIB1
98	YFL022C	FRS2	r_0852	phenylalanyl-tRNA synthetase	FRS1;FRS2
99	YPL231W	FAS2	r_2140	fatty-acyl-CoA synthase (n-C16:0CoA)	FAS1;FAS2
99	YPL231W	FAS2	r_2141	fatty-acyl-CoA synthase (n-C18:0CoA)	FAS1;FAS2
100	YKL024C	URA6	r_1079	uridylate kinase (dUMP)	URA6
100	YKL024C	URA6	r_1704	cytidylate kinase (dCMP)	URA6
100	YKL024C	URA6	r_1703	cytidylate kinase (CMP)	URA6
100	YKL024C	URA6	r_1073	UMP kinase	URA6
100	YKL024C	URA6	r_1080	uridylate kinase (dUMP)	URA6
100	YKL024C	URA6	r_1072	UMP kinase	URA6
101	YPR113W	PIS1	r_2461	PI synthase (1-18:1, 2-18:1), ER membrane	PIS1
101	YPR113W	PIS1	r_2460	PI synthase (1-18:0, 2-18:1), ER membrane	PIS1
101	YPR113W	PIS1	r_2459	PI synthase (1-16:1, 2-18:1), ER membrane	PIS1
101	YPR113W	PIS1	r_2458	PI synthase (1-16:0, 2-18:1), ER membrane	PIS1
101	YPR113W	PIS1	r_2457	PI synthase (1-18:1, 2-16:1), ER membrane	PIS1
101	YPR113W	PIS1	r_2456	PI synthase (1-18:0, 2-16:1), ER membrane	PIS1
101	YPR113W	PIS1	r_2455	PI synthase (1-16:1, 2-16:1), ER membrane	PIS1
101	YPR113W	PIS1	r_2454	PI synthase (1-16:0, 2-16:1), ER membrane	PIS1
102	YBR176W	ECM31	r_0063	3-methyl-2-oxobutanoate hydroxymethyltransferase	ECM31
103	YKR039W	GAP1	r_1215	L-phenylalanine transport	BAP3;AGP1;TAT2;GAP1;BAP2
103	YKR039W	GAP1	r_1196	L-glutamate transport	DIP5;AGP3;GAP1;AGP1
103	YKR039W	GAP1	r_1216	L-proline transport	PUT4;GAP1
103	YKR039W	GAP1	r_1224	L-valine transport	BAP3;AGP1;BAP2;GAP1;TAT1
103	YKR039W	GAP1	r_1183	L-alanine transport	PUT4;DIP5;GAP1;AGP1
103	YKR039W	GAP1	r_1223	L-tyrosine transport	BAP3;AGP1;TAT2;GAP1;TAT1;BAP2
103	YKR039W	GAP1	r_1173	glycine transport	PUT4;TAT2;AGP1;DIP5;GAP1
103	YKR039W	GAP1	r_1219	L-tryptophan transport	BAP3;TAT2;GAP1;TAT1;BAP2
103	YKR039W	GAP1	r_1214	L-methionine transport	MUP1;BAP3;MUP3;AGP1;BAP2;GAP1;GNP1
103	YKR039W	GAP1	r_1184	L-arganine transport	CAN1;ALP1;GAP1
103	YKR039W	GAP1	r_1217	L-serine transport	AGP3;TMS1;AGP1;DIP5;GAP1;GNP1
103	YKR039W	GAP1	r_1190	L-aspartate transport	DIP5;AGP3;GAP1
103	YKR039W	GAP1	r_1260	spermidine transport	AGP2;SAM3;TPO1;GAP1;DUR3;TPO4
103	YKR039W	GAP1	r_1213	L-lysine transport	GAP1;LYP1
103	YKR039W	GAP1	r_3545	L-serine transport, cytoplasm-ER membrane	GAP1
103	YKR039W	GAP1	r_1205	L-isoleucine transport	BAP3;AGP1;BAP2;GAP1;TAT1
103	YKR039W	GAP1	r_1238	orntithine transport	GAP1
103	YKR039W	GAP1	r_1186	L-asparagine transport	DIP5;GAP1;GNP1;AGP1
103	YKR039W	GAP1	r_1201	L-histidine transport	HIP1;GAP1;TAT1
103	YKR039W	GAP1	r_1211	L-leucine transport	BAP3;AGP1;BAP2;GAP1;TAT1;GNP1
103	YKR039W	GAP1	r_1192	L-cystine transport	BAP2;BAP3;AGP1;TAT2;GAP1;TAT1;GNP1
103	YKR039W	GAP1	r_1199	L-glutamine transport	DIP5;GAP1;GNP1;AGP1
103	YKR039W	GAP1	r_1218	L-threonine transport	AGP1;GNP1;GAP1
103	YKR039W	GAP1	r_4469	L-Citrulline transport in via proton symport	GAP1
103	YKR039W	GAP1	r_1907	L-serine transport	GAP1
104	YNL247W	YNL247W	r_0313	cysteinyl-tRNA synthetase	YNL247W
105	YDR037W	KRS1	r_0711	lysyl-tRNA synthetase	KRS1
106	YDR158W	HOM2	r_0219	aspartate-semialdehyde dehydrogenase	HOM2
107	YBR006W	UGA2	r_1023	succinate-semialdehyde dehydrogenase (NADP)	UGA2
108	YFL058W	THI5	r_1603	4-amino-5-hydroxymethyl-2-methylpyrimidine synthetase	THI5
109	YJL153C	INO1	r_0758	myo-inositol-1-phosphate synthase	INO1
110	YDR044W	HEM13	r_0304	coproporphyrinogen oxidase (O2 required)	HEM13
111	YKL088W	CAB3	r_0906	phosphopantothenoylcysteine decarboxylase	CAB3;SIS2;VHS3
112	YMR217W	GUA1	r_0514	GMP synthase	GUA1
113	YMR220W	ERG8	r_0904	phosphomevalonate kinase	ERG8
114	YGR019W	UGA1	r_0068	4-aminobutyrate transaminase	UGA1
115	YOR176W	HEM15	r_0436	ferrochelatase	HEM15
116	YKR067W	GPT2	r_2309	glycerol-3-phosphate acyltransferase (16:1), ER membrane	SCT1;GPT2
116	YKR067W	GPT2	r_2317	glycerol-3-phosphate acyltransferase (16:1), lipid particle	GPT2
116	YKR067W	GPT2	r_2315	dihydroxyacetone phosphate acyltransferase (18:1), ER membrane	GPT2
116	YKR067W	GPT2	r_2308	glycerol-3-phosphate acyltransferase (16:0), ER membrane	SCT1;GPT2
116	YKR067W	GPT2	r_2321	dihydroxyacetone phosphate acyltransferase (16:1), lipid particle	GPT2
116	YKR067W	GPT2	r_2319	glycerol-3-phosphate acyltransferase (18:1), lipid particle	GPT2
116	YKR067W	GPT2	r_2322	dihydroxyacetone phosphate acyltransferase (18:0), lipid particle	GPT2
116	YKR067W	GPT2	r_2316	glycerol-3-phosphate acyltransferase (16:0), lipid particle	GPT2
116	YKR067W	GPT2	r_2318	glycerol-3-phosphate acyltransferase (18:0), lipid particle	GPT2
116	YKR067W	GPT2	r_2323	dihydroxyacetone phosphate acyltransferase (18:1), lipid particle	GPT2
116	YKR067W	GPT2	r_2313	dihydroxyacetone phosphate acyltransferase (16:1), ER membrane	SCT1;GPT2
116	YKR067W	GPT2	r_2311	glycerol-3-phosphate acyltransferase (18:1), ER membrane	GPT2
116	YKR067W	GPT2	r_2314	dihydroxyacetone phosphate acyltransferase (18:0), ER membrane	GPT2
116	YKR067W	GPT2	r_2312	dihydroxyacetone phosphate acyltransferase (16:0), ER membrane	SCT1;GPT2
116	YKR067W	GPT2	r_2310	glycerol-3-phosphate acyltransferase (18:0), ER membrane	GPT2
116	YKR067W	GPT2	r_2320	dihydroxyacetone phosphate acyltransferase (16:0), lipid particle	GPT2
117	YER023W	PRO3	r_0687	L-hydroxyproline reductase (NADP)	PRO3
117	YER023W	PRO3	r_0957	pyrroline-5-carboxylate reductase	PRO3
118	YOL052C	SPE2	r_0145	adenosylmethionine decarboxylase	SPE2
119	YKL182W	FAS1	r_2140	fatty-acyl-CoA synthase (n-C16:0CoA)	FAS1;FAS2
119	YKL182W	FAS1	r_2141	fatty-acyl-CoA synthase (n-C18:0CoA)	FAS1;FAS2
120	YOR095C	RKI1	r_0982	ribose-5-phosphate isomerase	RKI1
121	YLR017W	MEU1	r_0075	5'-methylthioadenosine phosphorylase	MEU1
122	YMR300C	ADE4	r_0915	phosphoribosylpyrophosphate amidotransferase	ADE4
123	YBL076C	ILS1	r_0665	isoleucyl-tRNA synthetase	ILS1
124	YPR183W	DPM1	r_0361	dolichyl-phosphate D-mannosyltransferase	DPM1
125	YER043C	SAH1	r_0144	adenosylhomocysteinase	SAH1
126	YPR033C	HTS1	r_0539	histidyl-tRNA synthetase	HTS1
126	YPR033C	HTS1	r_0540	histidyl-tRNA synthetase	HTS1

## Sheet: Yeast8_ReactionKO_essentials
Number	Reaction ID	Reaction name	Genes of reactions
1	r_4591	Zn(2+) transport	ZRT2;ZRT1
2	r_0514	GMP synthase	GUA1
3	r_2005	phosphate exchange
4	r_0065	3-phosphoshikimate 1-carboxyvinyltransferase	ARO1
5	r_0698	lanosterol synthase	ERG7
6	r_4065	lipid chain pseudoreaction
7	r_0087	5-methylthioribose-1-phosphate isomerase	MRI1
8	r_0671	kynurenine 3-monooxygenase	BNA4
9	r_1606	4-aminobenzoate transport
10	r_0997	shikimate kinase	ARO1
11	r_1977	O2 transport
12	r_0811	nucleoside-diphosphate kinase (ATP:UDP)	YNK1
13	r_4041	biomass pseudoreaction
14	r_4594	Cu2(+) exchange
15	r_3532	NADH transport, cytoplasm-ER membrane
16	r_0711	lysyl-tRNA synthetase	KRS1
17	r_2111	growth
18	r_2114	spontaneous 2-amino-3-carboxymuconate-6-semialdehyde to quinolinate
19	r_0906	phosphopantothenoylcysteine decarboxylase	VHS3;SIS2;CAB3
20	r_0525	GTP cyclohydrolase II	RIB1
21	r_0739	mevalonate pyrophoshate decarboxylase	MVD1
22	r_2108	lipid pseudoreaction - merge
23	r_4040	heme a transport
24	r_1166	glucose transport	HXT2;HXT4;HXT1;HXT16;HXT5;MPH3;HXT11;HXT8;HXT13;STL1;HXT15;HXT7;HXT10;HXT9;HXT6;MPH2;HXT3;GAL2;HXT17;CIN10
25	r_0729	methionyl-tRNA synthetase	MES1
26	r_4595	Mn(2+) exchange
27	r_0510	glycogen (starch) synthase	GSY1;GSY2;GLG2;GLG1
28	r_0916	phosphoribosylpyrophosphate synthetase	PRS2;PRS4;PRS3;PRS1;PRS5
29	r_0215	aspartate kinase	HOM3
30	r_0478	glutaminyl-tRNA synthetase	GLN4
31	r_0539	histidyl-tRNA synthetase	HTS1
32	r_1057	tryptophanyl-tRNA synthetase	WRS1
33	r_0530	heme O monooxygenase	YAH1;ARH1;COX15
34	r_0531	Heme O synthase	COX10
35	r_0172	aldehyde dehydrogenase (3-aminopropanal, NAD)	ALD2;HFD1;ALD3
36	r_1081	uroporphyrinogen decarboxylase (uroporphyrinogen III)	HEM12
37	r_1813	glycoaldehyde transport
38	r_0904	phosphomevalonate kinase	ERG8
39	r_3546	myo-inositol transport, cytoplasm-ER membrane
40	r_1812	glycoaldehyde transport
41	r_0786	nicotinate-nucleotide diphosphorylase (carboxylating)	BNA6
42	r_3547	S-adenosyl-L-methionine transport, cytoplasm-ER membrane
43	r_1963	NADP(+) transport
44	r_0346	dihydrofolate synthase	FOL3
45	r_1051	trehalose-phosphatase	TPS3;TPS1;TSL1;TPS2
46	r_0235	C-3 sterol dehydrogenase (4-methylzymosterol)	ERG26
47	r_0234	C-3 sterol dehydrogenase	ERG26
48	r_1738	dhnpt transport
49	r_0476	glutamine synthetase	GLN1
50	r_1814	glycolaldehyde exchange
51	r_0843	pantothenate synthase	PAN6
52	r_3973	ergosterol ester transport, ER membrane-cytoplasm
53	r_0238	C-4 methyl sterol oxidase	ERG25
54	r_0015	2,5-diamino-6-ribosylamino-4(3H)-pyrimidinone 5'-phosphate reductase (NADPH)	RIB7
55	r_4590	Mn(2+) transport	ALR1
56	r_0462	geranyltranstransferase	ERG20
57	r_1011	squalene epoxidase (NADP)	ERG1
58	r_3987	phosphatidyl-L-serine transport, ER membrane-cytoplasm
59	r_2030	pyrimidine phosphatase
60	r_0075	5'-methylthioadenosine phosphorylase	MEU1
61	r_1992	oxygen exchange
62	r_0800	nucleoside diphosphate kinase	YNK1
63	r_1754	ergosta-5,6,22,24,(28)-tetraen-3beta-ol transport
64	r_0014	2,5-diamino-6-ribitylamino-4(3H)-pyrimidinone 5'-phosphate deaminase	RIB2
65	r_0038	3,4-dihydroxy-2-butanone-4-phosphate synthase	RIB3
66	r_0694	L-tryptophan:oxygen 2,3-oxidoreductase (decyclizing)	BNA2
67	r_2049	sodium exchange
68	r_0565	IMP dehydrogenase	IMD2;IMD4;IMD3
69	r_1714	D-glucose exchange
70	r_0219	aspartate-semialdehyde dehydrogenase	HOM2
71	r_1244	phosphate transport	PHO89;PHO87;PHO91;PHO90;PHO84
72	r_0058	3-hydroxyanthranilate 3,4-dioxygenase	BNA1
73	r_1932	mannan transport
74	r_0852	phenylalanyl-tRNA synthetase	FRS1;FRS2
75	r_0995	seryl-tRNA synthetase	SES1;DIA4
76	r_0355	dimethylallyltranstransferase	ERG20
77	r_0244	C-s24 sterol reductase	ERG4
78	r_0236	C-3 sterol keto reductase (4-methylzymosterol)	ERG27
79	r_0067	4-aminobenzoate synthase	ABZ2
80	r_4600	Ca(2+) exchange
81	r_0905	phosphopantothenate-cysteine ligase	CAB2
82	r_4588	chloride transport	BOR1
83	r_1012	squalene synthase	ERG9
84	r_0211	asparagine synthase (glutamine-hydrolysing)	ASN1;ASN2
85	r_0006	1,6-beta-glucan synthase	KRE6;SKN1
86	r_4047	protein pseudoreaction
87	r_0855	phopshoribosylaminoimidazole synthetase	ADE5,7
88	r_0665	isoleucyl-tRNA synthetase	ILS1
89	r_1745	dihydropteroate transport
90	r_1045	thymidylate synthase	CDC21
91	r_0237	C-3 sterol keto reductase (zymosterol)	ERG27
92	r_1089	valyl-tRNA synthetase	VAS1
93	r_0785	nicotinate-nucleotide adenylyltransferase	NMA1;NMA2
94	r_3533	NAD transport, cytoplasm-ER membrane
95	r_0967	riboflavin synthase	RIB4
96	r_2020	potassium exchange
97	r_0667	isopentenyl-diphosphate D-isomerase	IDI1
98	r_0066	4-amino-4-deoxychorismate synthase	ABZ1
99	r_0344	dihydrofolate reductase	DFR1
100	r_4598	cofactor pseudoreaction
101	r_0212	Asparaginyl-tRNA synthetase	DED81
102	r_1696	CO2 transport
103	r_0157	alanyl-tRNA synthetase	ALA1
104	r_4050	DNA pseudoreaction
105	r_4005	phosphatidylethanolamine transport, ER membrane-cytoplasm
106	r_0549	homoserine O-trans-acetylase	MET2
107	r_4038	triglyceride transport, ER membrane-cytoplasm
108	r_0109	acetyl-CoA carboxylase, reaction	ACC1;BPL1
109	r_0209	arginyl-tRNA synthetase	YDR341C
110	r_0957	pyrroline-5-carboxylate reductase	PRO3
111	r_1766	farnesyl diphosphate transport
112	r_1622	5-aminolevulinate transport
113	r_3540	CMP transport, cytoplasm-ER membrane
114	r_1887	L-glutamate 5-semialdehyde dehydratase
115	r_0758	myo-inositol-1-phosphate synthase	INO1
116	r_0982	ribose-5-phosphate isomerase	RKI1
117	r_0768	NAD synthase	QNS1
118	r_0317	cytochrome P450 lanosterol 14-alpha-demethylase (NADP)	ERG11;NCP1
119	r_3531	O2 transport, cytoplasm-ER membrane
120	r_1066	tyrosyl-tRNA synthetase	TYS1
121	r_0888	phosphoglucomutase	PGM1;PGM2
122	r_0436	ferrochelatase	HEM15
123	r_0842	pantothenate kinase	CAB1
124	r_4587	Ca(2+) transport	SMF1
125	r_4048	carbohydrate pseudoreaction
126	r_1042	threonyl-tRNA synthetase	THS1
127	r_0005	1,3-beta-glucan synthase	RHO1;FKS1;GSC2;FKS3
128	r_1179	iron (II) transport	MRS4;MRS3
129	r_2054	squalene-2,3-epoxide transport
130	r_3548	S-adenosyl-L-homocysteine transport, cytoplasm-ER membrane
131	r_0942	protoporphyrinogen oxidase	HEM14
132	r_0313	cysteinyl-tRNA synthetase	YNL247W
133	r_0144	adenosylhomocysteinase	SAH1
134	r_0039	3-dehydroquinate dehydratase	ARO1
135	r_4593	chloride exchange
136	r_0019	2-dehydropantoate 2-reductase	PAN5
137	r_0361	dolichyl-phosphate D-mannosyltransferase	DPM1
138	r_0902	phosphomannomutase	SEC53
139	r_3996	phosphatidylcholine transport, ER membrane-cytoplasm
140	r_0040	3-dehydroquinate synthase	ARO1
141	r_0903	phosphomethylpyrimidine kinase	THI22;THI21;THI20
142	r_2183	stearoyl-CoA desaturase (n-C18:0CoA -> n-C18:1CoA), ER membrane	OLE1
143	r_4597	Mg(2+) exchange
144	r_0239	C-4 methyl sterol oxidase	ERG25
145	r_0524	GTP cyclohydrolase I	FOL2
146	r_0512	glycyl-tRNA synthetase	GRS2;GRS1
147	r_0220	Aspartyl-tRNA synthetase	DPS1
148	r_0968	riboflavin synthase	RIB5
149	r_3538	CTP transport, cytoplasm-ER membrane
150	r_0195	alpha,alpha-trehalose-phosphate synthase (UDP-forming)	TPS3;TPS1;TSL1;TPS2
151	r_0757	myo-inositol 1-phosphatase	INM1;INM2
152	r_1978	O2 transport
153	r_2022	protoporphyrinogen IX transport
154	r_0723	mannose-6-phosphate isomerase	PMI40
155	r_0726	methionine adenosyltransferase	SAM1;SAM2
156	r_0935	porphobilinogen synthase	HEM2
157	r_0937	poylamine oxidase	FMS1
158	r_4589	Cu2(+) transport	SMF1
159	r_0045	3-hydroxy-L-kynurenine hydrolase	BNA5
160	r_0231	C-14 sterol reductase	ERG24
161	r_1178	iron (II) transport	FET4;FET3
162	r_1258	sodium proton antiporter	NHX1;NHA1
163	r_0145	adenosylmethionine decarboxylase	SPE2
164	r_2053	squalene transport
165	r_1036	thiamine-phosphate diphosphorylase	THI6
166	r_0722	mannose-1-phosphate guanylyltransferase	PSA1
167	r_1861	iron(2+) exchange
168	r_0347	dihydroneopterin aldolase	FOL1
169	r_1083	uroporphyrinogen-III synthase	HEM4
170	r_4592	Mg(2+) transport	HIP1;ALR1
171	r_0557	hydroxymethylbilane synthase	HEM3
172	r_2182	palmitoyl-CoA desaturase (n-C16:0CoA -> n-C16:1CoA), ER membrane	OLE1
173	r_1979	O2 transport
174	r_0063	3-methyl-2-oxobutanoate hydroxymethyltransferase	ECM31
175	r_0304	coproporphyrinogen oxidase (O2 required)	HEM13
176	r_0558	hydroxymethylglutaryl CoA reductase	HMG2;HMG1
177	r_3545	L-serine transport, cytoplasm-ER membrane	GAP1
178	r_0701	leucyl-tRNA synthetase	CDC60
179	r_1964	NADPH transport
180	r_4596	Zn(2+) exchange
181	r_1568	2-dehydropantoate transport
182	r_0561	hydroxymethylpyrimidine kinase (ATP)	THI22;THI21;THI20
183	r_0279	chorismate synthase	ARO2
184	r_1603	4-amino-5-hydroxymethyl-2-methylpyrimidine synthetase	THI5
185	r_0241	C-4 sterol methyl oxidase (4,4-dimethylzymosterol)	ERG25
186	r_4063	lipid backbone pseudoreaction
187	r_1023	succinate-semialdehyde dehydrogenase (NADP)	UGA2
188	r_0081	5-aminolevulinate synthase	HEM1
189	r_0086	5-methylthio-5-deoxy-D-ribulose 1-phosphate dehydratase	MDE1
190	r_1002	spermine synthase	SPE4
191	r_0362	dolichyl-phosphate-mannose--protein mannosyltransferase	PMT2;PMT4;PMT3;PMT5;PMT1
192	r_0013	2,3-diketo-5-methylthio-1-phosphopentane degradation reaction	UTR4;ADI1
193	r_0941	prolyl-tRNA synthetase	YHR020W
194	r_0479	glutamyl-tRNA synthetase	GUS1
195	r_4049	RNA pseudoreaction
196	r_0240	C-4 methyl sterol oxidase	ERG25
197	r_4196	NADH:ferricytochrome-b5 oxidoreductase	CBR1;PGA3
198	r_0534	hexokinase (D-glucose:ATP)	EMI2;YLR446W;GLK1;HXK1;HXK2
199	r_0762	N-formyl-L-kynurenine amidohydrolase	BNA7
200	r_0996	shikimate dehydrogenase	ARO1
201	r_1748	dolichol phosphate transport
202	r_0148	adenylate kinase	ADK1;FAP7
203	r_1249	potassium transport	NHX1;TRK1
204	r_4599	ion pseudoreaction
205	r_0068	4-aminobutyrate transaminase	UGA1
