# Supplementary material for: Development of a genome-scale metabolic model for the lager hybrid yeast S. pastorianus to understand the evolution of metabolic pathways in industrial settings
Source: mSystems. 2024 May 31;9(6):e00429-24. doi: 10.1128/msystems.00429-24 (PMC11237392; doi:10.1128/msystems.00429-24)
Supplement: Table S7 — GSMM reactions constrained according to the medium used. [file msystems.00429-24-s0009.xlsx]

## Sheet: Legend
Table S7: GSMM reactions constrained according to the medium used

## Sheet: media composition
Exchange_reaction	External_metabolite	CSM_YNB_Glucose	CSM_YNB_Glucose_wo_leucine	CSM_YNB_Glucose_with_extra_leucine
r_1903	L-phenylalanine	0.05	0.05	0.05
r_1914	L-Valine	0.14	0.14	0.14
r_1912	L-Tryptophan	0.05	0.05	0.05
r_1913	L-Tyrosine	0.05	0.05	0.05
r_2090	Uracil	0.02	0.02	0.02
r_1911	L-Threonine	0.1	0.1	0.1
r_1902	L-Methionine	0.02	0.02	0.02
r_1900	L-Lysine	0.05	0.05	0.05
r_1899	L-Leucine	0.1	0	0.2
r_1897	L-Isoleucine	0.05	0.05	0.05
r_1893	L-Histidine	0.02	0.02	0.02
r_1881	L-Aspartate	0.08	0.08	0.08
r_1879	L-Arginine	0.05	0.05	0.05
r_1639	Adenine	0.01	0.01	0.01
r_1714	D-glucose	2	2	2
r_1992	Oxygen	1000	1000	1000
r_2100	Water	1000	1000	1000
r_2005	Orthophosphate (phosphate exchange in our gsm!)	1000	1000	1000
r_2060	Sulfate	1000	1000	1000
r_1832	Proton	1000	1000	1000
r_1654	NH3	1000	1000	1000
r_1861	Iron(2+)	1000	1000	1000
r_2020	potassium	1000	1000	1000
r_2049	sodium	1000	1000	1000
r_4593	chloride	1000	1000	1000
r_4594	Cu2(+)	1000	1000	1000
r_4595	Mn(2+)	1000	1000	1000
r_4596	Zn(2+)	1000	1000	1000
r_4597	Mg(2+)	1000	1000	1000
r_4600	Ca(2+)	1000	1000	1000
